# Supplementary material for: Prevalence and Predisposing Factors for Recurrence after Hallux Valgus Surgery: A Systematic Review and Meta-Analysis
Source: J Clin Med. 2021 Dec 9;10(24):5753. doi: 10.3390/jcm10245753 (PMC8708542; doi:10.3390/jcm10245753)
Supplement: Supplementary file 1 [file jcm-10-05753-s001.zip]

Archive with 1 entries (1 files):
- jcm-1474096-supplementary.pdf
